# Supplementary material for: Investigating Salmonella Eko from Various Sources in Nigeria by Whole Genome Sequencing to Identify the Source of Human Infections
Source: PLoS One. 2016 May 26;11(5):e0156212. doi: 10.1371/journal.pone.0156212 (PMC4881965; doi:10.1371/journal.pone.0156212)
Supplement: S1 Table — (XLSX) [file pone.0156212.s001.xlsx]

## Sheet: Sheet1
Strain no.	no.contigs	N50	Median coverage depth	Source	Accession no.
2/3	100	379462	66998391	cattle	ERR1363508
40/3	109	407060	81282830	cattle	ERR1363509
47/3	100	491792	63874655	cattle	ERR1363510
48/3	99	401612	46441618	cattle	ERR1363511
53/3	92	232337	31702044	cattle	ERR1363512
62/3	97	411432	122076424	cattle	ERR1363513
31/3	102	264514	30930018	cattle	ERR1363514
88/3	102	218273	38177103	cattle	ERR1363515
93/3	103	403542	56158510	cattle	ERR1363516
82/3	104	379374	47164736	cattle	ERR1363517
85/3	98	516895	39809859	cattle	ERR1363518
19/3	90	220504	25041339	camel	ERR1363519
60/3	95	409664	83368664	camel	ERR1363520
96/3	109	401336	29482753	camel	ERR1363521
43/3	96	409300	80415496	camel	ERR1363522
39/3	101	409656	83363056	camel	ERR1363523
64/3	105	401205	27094260	camel	ERR1363524
94/3	104	401321	42222317	camel	ERR1363525
9	104	379368	64545717	fish	ERR1363526
10	117	401175	143157056	human	ERR1363527
29	113	409476	37716902	human	ERR1363528
44/3	102	401322	60040416	human	ERR1363529
90	109	379102	45145666	human	ERR1363530
91	106	357452	41334455	human	ERR1363531
92	115	291720	186554837	human	ERR1363532
